# Supplementary material for: Native entomopathogenic Metarhizium spp. from Burkina Faso and their virulence against the malaria vector Anopheles coluzzii and non-target insects
Source: Parasit Vectors. 2018 Mar 27;11:209. doi: 10.1186/s13071-018-2796-6 (PMC5870526; doi:10.1186/s13071-018-2796-6)
Supplement: Supplementary file 1 — Table S1. Preliminary infections data on mosquitoes. (XLSX 34 kb) [file 13071_2018_2796_MOESM1_ESM.xlsx]

## Sheet: Sheet1
Assigned Isolate Number	Fungal species	Origin	LT50± SE (days)	Grouping L T50
S1	Metarhizium	From Anopheles gambiae caught in Vallee du Kou	10.33 ± 0.60	a
S2	Trichoderma	From Anopheles gambiae caught in Vallee du Kou	10.83±1.88	a
S5	Trichoderma	From Anopheles gambiae caught Vallee du Kou	10.33±1.013	a
S8	Trichoderma	From Anopheles gambiae caught in Bana	10.16±0.33	a
S9	Fusarium	Rhizospheric soil	9,83 ±0.33	a
S10	Metarhizium	Form Anopheles gambiae in Soumousso	4 ± 0.67	b
S11	Metarhizium	From Anopheles gambiae in Bana	9.16±0.29	a
S14	Fusarium	From rhizosphere of Phaseolus vulgaris in Vallee du kou	9.83±1.33	a
S18	Metarhizium	From rhiophere of zea mays in Vallee du kou	10.16±0.29	a
S25	Metarhizium	From rhizosphere of Phaseolus vulgaris in Vallee du kou	9±1.013	a
S26	Metarhizium	Culex spp from Bana	6.5±0.33	c
S28	Fusarium	From rhiophere of Sorghum bicolor in Bana	9.83±0.88	a
S29	Trichoderma	From rhiophere of Nauclea latifolia in Bana	11.66±1.33	a
S33	Trichoderma	From rhiophere of Sesamum indicum in Soumousso	11.83±0.36	a
S62	Metarhizium	From rhiophere of Jatropha curcas in Soumousso	11.17±0.88	a
S48	Trichoderma	From rhiophere of Hibiscus sabdariffa in Soumousso	10.67±0.44	a
B2	Beauveria bassiana	From Aedes aegypti caught in Soumousso	6.7±1	c
B3	Beauveria bassiana	From Aedes aegypti caught in Soumousso	8.6±1.88	c
Control			NA
