# Supplementary material for: Native entomopathogenic Metarhizium spp. from Burkina Faso and their virulence against the malaria vector Anopheles coluzzii and non-target insects
Source: Parasit Vectors. 2018 Mar 27;11:209. doi: 10.1186/s13071-018-2796-6 (PMC5870526; doi:10.1186/s13071-018-2796-6)
Supplement: Supplementary file 2 — Table S2. List of fungal strains isolated from rhizosphere and mosquitoes. (XLSX 72 kb) [file 13071_2018_2796_MOESM2_ESM.xlsx]

## Sheet: Sheet1
Fungal species	Number of Isolates	Host	Type collection	Site	Month of collection
Metarhizium spp	1	Combretum paniculatum	Rhizosphere	Valley du Kou	July 20015
Metarhizium spp	1	Saba senegalensis	Rhizosphere	Valley du Kou	July 20015
Metarhizium spp	3	Vernonia colorata	Rhizosphere	Valley du Kou	July 20015
Metarhizium spp	2	Musa paradisiaca	Rhizosphere	Valley du Kou	July 20015
Metarhizium spp	2	Green beans (Phaseolus vulgaris)	Rhizosphere	Valley du Kou	July 20015
Metarhizium spp	2	Rouromba* (Tree)	Rhizosphere	Valley du Kou	July 20015
Metarhizium spp	4	Zea mays	Rhizosphere	Valley du Kou	July 20015
Metarhizium spp	1	Abelmoschus esculentus	Rhizosphere	Valley du Kou	July 20015
Metarhizium spp	1	Oryza sativa ( Asian variety)	Rhizosphere	Valley du Kou	July 20015
Metarhizium spp	2	Portulaca grandiflora	Rhizosphere	Valley du Kou	July 20015
Fusarium spp	6	Nauclea latifolia	Rhizosphere	Valley du Kou	July 20015
Fusarium spp	1	Green beans (Phaseolus vulgaris)	Rhizosphere	Valley du Kou	July 20015
Fusarium spp	2	Zea mays	Rhizosphere	Valley du Kou	July 20015
Isaria Spp	2	Sesamum indicum	Rhizosphere	Valley du Kou	July 20015
Aspergilus niger	1	Vernonia colorata	Rhizosphere	Valley du Kou	July 20015
Aspergilus niger	1	Psidium guajava	Rhizosphere	Valley du Kou	August 2015
Aspergilus niger	5	Nauclea latifolia	Rhizosphere	Valley du Kou	July 20015
Aspergilus niger	3	Parkia biglobosa	Rhizosphere	Valley du Kou	July 20015
Trichoderma spp	7	Saba senegalensis	Rhizosphere	Valley du Kou	July 20015
Trichoderma spp	2	Phaseolus vulgaris	Rhizosphere	Valley du Kou	July 20015
Trichoderma spp	2	Oryza sativa ( Asian variety)	Rhizosphere	Valley du Kou	July 20015
Trichoderma spp	3	Sorghum bicolor	Rhizosphere	Valley du Kou	July 20015
Metarhizium spp	3	Combretum paniculatum	Rhizosphere	Valley du Kou	August 2015
Metarhizium spp	2	Saba senegalensis	Rhizosphere	Valley du Kou	August 2015
Metarhizium spp	2	Vernonia colorata	Rhizosphere	Valley du Kou	August 2015
Metarhizium spp	1	Musa paradisiaca	Rhizosphere	Valley du Kou	August 2015
Metarhizium spp	5	Green beans (Phaseolus vulgaris)	Rhizosphere	Valley du Kou	August 2015
Metarhizium spp	1	Rouromba* (Tree)	Rhizosphere	Valley du Kou	August 2015
Metarhizium spp	1	Zea mays	Rhizosphere	Valley du Kou	August 2015
Metarhizium spp	1	Abelmoschus esculentus	Rhizosphere	Valley du Kou	August 2015
Metarhizium spp	3	Oryza sativa ( Asian variety)	Rhizosphere	Valley du Kou	August 2015
Fusarium spp	10	Nauclea latifolia	Rhizosphere	Valley du Kou	August 2015
Fusarium spp	3	Green beans (Phaseolus vulgaris)	Rhizosphere	Valley du Kou	August 2015
Fusarium spp	1	Zea mays	Rhizosphere	Valley du Kou	August 2015
Aspergilus niger	1	Sesamum indicum	Rhizosphere	Valley du Kou	August 2015
Aspergilus niger	2	Psidium guajava	Rhizosphere	Valley du Kou	August 2015
Aspergilus niger	5	Vernonia colorata	Rhizosphere	Valley du Kou	August 2015
Aspergilus niger	3	Nauclea latifolia	Rhizosphere	Valley du Kou	August 2015
Aspergilus niger	6	Arachis hypogaea	Rhizosphere	Valley du Kou	August 2015
Trichoderma spp	1	Parkia biglobosa	Rhizosphere	Valley du Kou	August 2015
Trichoderma spp	2	Saba senegalensis	Rhizosphere	Valley du Kou	August 2015
Trichoderma spp	1	Phaseolus vulgaris	Rhizosphere	Valley du Kou	August 2015
Trichoderma spp	2	Oryza sativa ( Asian variety)	Rhizosphere	Valley du Kou	August 2015
Trichoderma spp	3	Sorghum bicolor	Rhizosphere	Valley du Kou	August 2015
Trichoderma spp	1	Tamarindus indica	Rhizosphere	Valley du Kou	August 2015
Trichoderma spp	3	Corchorus olitorius	Rhizosphere	Valley du Kou	August 2015
Trichoderma spp	1	Ipomoea batatas	Rhizosphere	Valley du Kou	August 2015
Metarhizium spp	1	Combretum paniculatum	Rhizosphere	Valley du Kou	September 2015
Metarhizium spp	1	Saba senegalensis	Rhizosphere	Valley du Kou	September 2015
Metarhizium spp	0	Vernonia colorata	Rhizosphere	Valley du Kou	September 2015
Metarhizium spp	0	Musa paradisiaca	Rhizosphere	Valley du Kou	September 2015
Metarhizium spp	6	Green beans (Phaseolus vulgaris)	Rhizosphere	Valley du Kou	September 2015
Metarhizium spp	2	Rouromba* (Tree)	Rhizosphere	Valley du Kou	September 2015
Metarhizium spp	3	Zea mays	Rhizosphere	Valley du Kou	September 2015
Metarhizium spp	1	Abelmoschus esculentus	Rhizosphere	Valley du Kou	September 2015
Metarhizium spp	4	Oryza sativa ( Asian variety)	Rhizosphere	Valley du Kou	September 2015
Fusarium spp	8	Nauclea latifolia	Rhizosphere	Valley du Kou	September 2015
Fusarium spp	9	Green beans (Phaseolus vulgaris)	Rhizosphere	Valley du Kou	September 2015
Fusarium spp	2	Zea mays	Rhizosphere	Valley du Kou	September 2015
Aspergilus niger	3	Sesamum indicum	Rhizosphere	Valley du Kou	September 2015
Aspergilus niger	4	Vernonia colorata	Rhizosphere	Valley du Kou	September 2015
Aspergilus niger	1	Psidium guajava	Rhizosphere	Valley du Kou	September 2015
Aspergilus niger	7	Nauclea latifolia	Rhizosphere	Valley du Kou	September 2015
Aspergilus niger	5	Arachis hypogaea	Rhizosphere	Valley du Kou	September 2015
Trichoderma spp	2	Parkia biglobosa	Rhizosphere	Valley du Kou	September 2015
Trichoderma spp	2	Saba senegalensis	Rhizosphere	Valley du Kou	September 2015
Trichoderma spp	3	Phaseolus vulgaris	Rhizosphere	Valley du Kou	September 2015
Trichoderma spp	4	Oryza sativa ( Asian variety)	Rhizosphere	Valley du Kou	September 2015
Trichoderma spp	2	Sorghum bicolor	Rhizosphere	Valley du Kou	September 2015
Trichoderma spp	2	Tamarindus indica	Rhizosphere	Valley du Kou	September 2015
Trichoderma spp	2	Corchorus olitorius	Rhizosphere	Valley du Kou	August 2015
Trichoderma spp	3	Ipomoea batatas	Rhizosphere	Valley du Kou	September 2015
Metarhizium spp	1	Tectona grandis	Rhizosphere	Bana	July 20015
Metarhizium spp	1	Vitellaria paradoxa	Rhizosphere	Bana	July 20015
Metarhizium spp	1	mangifera indica	Rhizosphere	Bana	July 20015
Metarhizium spp	2	Eucalyptus camaldulensis	Rhizosphere	Bana	July 20015
Metarhizium spp	1	Lannea microcarpa	Rhizosphere	Bana	July 20015
Metarhizium spp	2	Balanites aegytiaca	Rhizosphere	Bana	July 20015
Metarhizium spp	1	Saba senegalensis	Rhizosphere	Bana	July 20015
Metarhizium spp	1	Nauclea latifolia	Rhizosphere	Bana	July 20015
Metarhizium spp	1	wild grass	Rhizosphere	Bana	July 20015
Metarhizium spp	2	Parkia biglobosa	Rhizosphere	Bana	July 20015
Metarhizium spp	1	Piliostigma thonningii	Rhizosphere	Bana	July 20015
Metarhizium spp	1	Cassia siamea	Rhizosphere	Bana	July 20015
Metarhizium spp	1	Phragmites australis	Rhizosphere	Bana	July 20015
Metarhizium spp	1	Khaya senegalensis	Rhizosphere	Bana	July 20015
Metarhizium spp	1	Azadirachta indica	Rhizosphere	Bana	July 20015
Metarhizium spp	1	Sclerocarya birrea	Rhizosphere	Bana	July 20015
Metarhizium spp	2	Thevetia neriifolia	Rhizosphere	Bana	July 20015
Metarhizium spp	1	Adansonia digitata	Rhizosphere	Bana	July 20015
Metarhizium spp	1	Bombax costatum	Rhizosphere	Bana	July 20015
Metarhizium spp	2	Zea mays	Rhizosphere	Bana	July 20015
Metarhizium spp	1	Sorghum bicolor	Rhizosphere	Bana	July 20015
Metarhizium spp	2	Sesamum indicum	Rhizosphere	Bana	July 20015
Metarhizium spp	1	Nicotiana tabacum	Rhizosphere	Bana	July 20015
Fusarium spp	2	Tectona grandis	Rhizosphere	Bana	July 20015
Fusarium spp	1	Vitellaria paradoxa	Rhizosphere	Bana	July 20015
Fusarium spp	1	mangifera indica	Rhizosphere	Bana	July 20015
Fusarium spp	1	Eucalyptus camaldulensis	Rhizosphere	Bana	July 20015
Fusarium spp	1	Lannea microcarpa	Rhizosphere	Bana	July 20015
Fusarium spp	0	Balanites aegytiaca	Rhizosphere	Bana	July 20015
Fusarium spp	2	Saba senegalensis	Rhizosphere	Bana	July 20015
Fusarium spp	1	Nauclea latifolia	Rhizosphere	Bana	July 20015
Fusarium spp	1	wild grass	Rhizosphere	Bana	July 20015
Fusarium spp	1	Parkia biglobosa	Rhizosphere	Bana	July 20015
Fusarium spp	1	Piliostigma thonningii	Rhizosphere	Bana	July 20015
Fusarium spp	1	Cassia siamea	Rhizosphere	Bana	July 20015
Fusarium spp	1	Phragmites australis	Rhizosphere	Bana	July 20015
Fusarium spp	2	Khaya senegalensis	Rhizosphere	Bana	July 20015
Fusarium spp	2	Azadirachta indica	Rhizosphere	Bana	July 20015
Fusarium spp	1	Sclerocarya birrea	Rhizosphere	Bana	July 20015
Fusarium spp	1	Thevetia neriifolia	Rhizosphere	Bana	July 20015
Fusarium spp	1	Adansonia digitata	Rhizosphere	Bana	July 20015
Fusarium spp	1	Bombax costatum	Rhizosphere	Bana	July 20015
Fusarium spp	2	Zea mays	Rhizosphere	Bana	July 20015
Fusarium spp	1	Sorghum bicolor	Rhizosphere	Bana	July 20015
Fusarium spp	1	Sesamum indicum	Rhizosphere	Bana	July 20015
Fusarium spp	1	Nicotiana tabacum	Rhizosphere	Bana	July 20015
Aspergilus niger	1	Tectona grandis	Rhizosphere	Bana	July 20015
Aspergilus niger	1	Vitellaria paradoxa	Rhizosphere	Bana	July 20015
Aspergilus niger	1	mangifera indica	Rhizosphere	Bana	July 20015
Aspergilus niger	1	Eucalyptus camaldulensis	Rhizosphere	Bana	July 20015
Aspergilus niger	1	Lannea microcarpa	Rhizosphere	Bana	July 20015
Aspergilus niger	1	Balanites aegytiaca	Rhizosphere	Bana	July 20015
Aspergilus niger	1	Saba senegalensis	Rhizosphere	Bana	July 20015
Aspergilus niger	1	Nauclea latifolia	Rhizosphere	Bana	July 20015
Aspergilus niger	1	wild grass	Rhizosphere	Bana	July 20015
Aspergilus niger	1	Parkia biglobosa	Rhizosphere	Bana	July 20015
Aspergilus niger	0	Piliostigma thonningii	Rhizosphere	Bana	July 20015
Aspergilus niger	1	Cassia siamea	Rhizosphere	Bana	July 20015
Aspergilus niger	2	Phragmites australis	Rhizosphere	Bana	July 20015
Aspergilus niger	1	Khaya senegalensis	Rhizosphere	Bana	July 20015
Aspergilus niger	1	Azadirachta indica	Rhizosphere	Bana	July 20015
Aspergilus niger	1	Sclerocarya birrea	Rhizosphere	Bana	July 20015
Aspergilus niger	1	Thevetia neriifolia	Rhizosphere	Bana	July 20015
Aspergilus niger	2	Adansonia digitata	Rhizosphere	Bana	July 20015
Aspergilus niger	1	Bombax costatum	Rhizosphere	Bana	July 20015
Aspergilus niger	0	Zea mays	Rhizosphere	Bana	July 20015
Aspergilus niger	0	Sorghum bicolor	Rhizosphere	Bana	July 20015
Aspergilus niger	0	Sesamum indicum	Rhizosphere	Bana	July 20015
Aspergilus niger	1	Nicotiana tabacum	Rhizosphere	Bana	July 20015
Trichoderma spp	1	Tectona grandis	Rhizosphere	Bana	July 20015
Trichoderma spp	1	Vitellaria paradoxa	Rhizosphere	Bana	July 20015
Trichoderma spp	1	mangifera indica	Rhizosphere	Bana	July 20015
Trichoderma spp	2	Eucalyptus camaldulensis	Rhizosphere	Bana	July 20015
Trichoderma spp	1	Lannea microcarpa	Rhizosphere	Bana	July 20015
Trichoderma spp	1	Balanites aegytiaca	Rhizosphere	Bana	July 20015
Trichoderma spp	2	Saba senegalensis	Rhizosphere	Bana	July 20015
Trichoderma spp	1	Nauclea latifolia	Rhizosphere	Bana	July 20015
Trichoderma spp	1	wild grass	Rhizosphere	Bana	July 20015
Trichoderma spp	1	Parkia biglobosa	Rhizosphere	Bana	July 20015
Trichoderma spp	2	Piliostigma thonningii	Rhizosphere	Bana	July 20015
Trichoderma spp	0	Cassia siamea	Rhizosphere	Bana	July 20015
Trichoderma spp	1	Phragmites australis	Rhizosphere	Bana	July 20015
Trichoderma spp	1	Khaya senegalensis	Rhizosphere	Bana	July 20015
Trichoderma spp	1	Azadirachta indica	Rhizosphere	Bana	July 20015
Trichoderma spp	1	Sclerocarya birrea	Rhizosphere	Bana	July 20015
Trichoderma spp	0	Thevetia neriifolia	Rhizosphere	Bana	July 20015
Trichoderma spp	1	Adansonia digitata	Rhizosphere	Bana	July 20015
Trichoderma spp	1	Bombax costatum	Rhizosphere	Bana	July 20015
Trichoderma spp	2	Zea mays	Rhizosphere	Bana	July 20015
Trichoderma spp	1	Sorghum bicolor	Rhizosphere	Bana	July 20015
Trichoderma spp	1	Sesamum indicum	Rhizosphere	Bana	July 20015
Trichoderma spp	2	Nicotiana tabacum	Rhizosphere	Bana	July 20015
Metarhizium spp	1	Tectona grandis	Rhizosphere	Bana	August 2015
Metarhizium spp	2	Vitellaria paradoxa	Rhizosphere	Bana	August 2015
Metarhizium spp	1	mangifera indica	Rhizosphere	Bana	August 2015
Metarhizium spp	2	Eucalyptus camaldulensis	Rhizosphere	Bana	August 2015
Metarhizium spp	3	Lannea microcarpa	Rhizosphere	Bana	August 2015
Metarhizium spp	2	Balanites aegytiaca	Rhizosphere	Bana	August 2015
Metarhizium spp	1	Saba senegalensis	Rhizosphere	Bana	August 2015
Metarhizium spp	1	Nauclea latifolia	Rhizosphere	Bana	August 2015
Metarhizium spp	2	wild grass	Rhizosphere	Bana	August 2015
Metarhizium spp	2	Parkia biglobosa	Rhizosphere	Bana	August 2015
Metarhizium spp	1	Piliostigma thonningii	Rhizosphere	Bana	August 2015
Metarhizium spp	1	Cassia siamea	Rhizosphere	Bana	August 2015
Metarhizium spp	1	Phragmites australis	Rhizosphere	Bana	August 2015
Metarhizium spp	3	Khaya senegalensis	Rhizosphere	Bana	August 2015
Metarhizium spp	1	Azadirachta indica	Rhizosphere	Bana	August 2015
Metarhizium spp	1	Sclerocarya birrea	Rhizosphere	Bana	August 2015
Metarhizium spp	2	Thevetia neriifolia	Rhizosphere	Bana	August 2015
Metarhizium spp	1	Adansonia digitata	Rhizosphere	Bana	August 2015
Metarhizium spp	1	Bombax costatum	Rhizosphere	Bana	August 2015
Metarhizium spp	2	Zea mays	Rhizosphere	Bana	August 2015
Metarhizium spp	5	Sorghum bicolor	Rhizosphere	Bana	August 2015
Metarhizium spp	2	Sesamum indicum	Rhizosphere	Bana	August 2015
Metarhizium spp	1	Nicotiana tabacum	Rhizosphere	Bana	August 2015
Fusarium spp	1	Tectona grandis	Rhizosphere	Bana	August 2015
Fusarium spp	1	Vitellaria paradoxa	Rhizosphere	Bana	August 2015
Fusarium spp	1	mangifera indica	Rhizosphere	Bana	August 2015
Fusarium spp	1	Eucalyptus camaldulensis	Rhizosphere	Bana	August 2015
Fusarium spp	1	Lannea microcarpa	Rhizosphere	Bana	August 2015
Fusarium spp	1	Balanites aegytiaca	Rhizosphere	Bana	August 2015
Fusarium spp	2	Saba senegalensis	Rhizosphere	Bana	August 2015
Fusarium spp	2	Nauclea latifolia	Rhizosphere	Bana	August 2015
Fusarium spp	1	wild grass	Rhizosphere	Bana	August 2015
Fusarium spp	1	Parkia biglobosa	Rhizosphere	Bana	August 2015
Fusarium spp	1	Piliostigma thonningii	Rhizosphere	Bana	August 2015
Fusarium spp	1	Cassia siamea	Rhizosphere	Bana	August 2015
Fusarium spp	0	Phragmites australis	Rhizosphere	Bana	August 2015
Fusarium spp	2	Khaya senegalensis	Rhizosphere	Bana	August 2015
Fusarium spp	2	Azadirachta indica	Rhizosphere	Bana	August 2015
Fusarium spp	1	Sclerocarya birrea	Rhizosphere	Bana	August 2015
Fusarium spp	1	Thevetia neriifolia	Rhizosphere	Bana	August 2015
Fusarium spp	1	Adansonia digitata	Rhizosphere	Bana	August 2015
Fusarium spp	2	Bombax costatum	Rhizosphere	Bana	August 2015
Fusarium spp	2	Zea mays	Rhizosphere	Bana	August 2015
Fusarium spp	1	Sorghum bicolor	Rhizosphere	Bana	August 2015
Fusarium spp	1	Sesamum indicum	Rhizosphere	Bana	August 2015
Fusarium spp	1	Nicotiana tabacum	Rhizosphere	Bana	August 2015
Aspergilus niger	1	Tectona grandis	Rhizosphere	Bana	August 2015
Aspergilus niger	1	Vitellaria paradoxa	Rhizosphere	Bana	August 2015
Aspergilus niger	1	mangifera indica	Rhizosphere	Bana	August 2015
Aspergilus niger	1	Eucalyptus camaldulensis	Rhizosphere	Bana	August 2015
Aspergilus niger	1	Lannea microcarpa	Rhizosphere	Bana	August 2015
Aspergilus niger	1	Balanites aegytiaca	Rhizosphere	Bana	August 2015
Aspergilus niger	1	Saba senegalensis	Rhizosphere	Bana	August 2015
Aspergilus niger	1	Nauclea latifolia	Rhizosphere	Bana	August 2015
Aspergilus niger	1	wild grass	Rhizosphere	Bana	August 2015
Aspergilus niger	1	Parkia biglobosa	Rhizosphere	Bana	August 2015
Aspergilus niger	0	Piliostigma thonningii	Rhizosphere	Bana	August 2015
Aspergilus niger	1	Cassia siamea	Rhizosphere	Bana	August 2015
Aspergilus niger	1	Phragmites australis	Rhizosphere	Bana	August 2015
Aspergilus niger	1	Khaya senegalensis	Rhizosphere	Bana	August 2015
Aspergilus niger	1	Azadirachta indica	Rhizosphere	Bana	August 2015
Aspergilus niger	1	Sclerocarya birrea	Rhizosphere	Bana	August 2015
Aspergilus niger	1	Thevetia neriifolia	Rhizosphere	Bana	August 2015
Aspergilus niger	2	Adansonia digitata	Rhizosphere	Bana	August 2015
Aspergilus niger	1	Bombax costatum	Rhizosphere	Bana	August 2015
Aspergilus niger	1	Zea mays	Rhizosphere	Bana	August 2015
Aspergilus niger	1	Sorghum bicolor	Rhizosphere	Bana	August 2015
Aspergilus niger	0	Sesamum indicum	Rhizosphere	Bana	August 2015
Aspergilus niger	1	Nicotiana tabacum	Rhizosphere	Bana	August 2015
Trichoderma spp	1	Tectona grandis	Rhizosphere	Bana	August 2015
Trichoderma spp	1	Vitellaria paradoxa	Rhizosphere	Bana	August 2015
Trichoderma spp	1	mangifera indica	Rhizosphere	Bana	August 2015
Trichoderma spp	1	Eucalyptus camaldulensis	Rhizosphere	Bana	August 2015
Trichoderma spp	1	Lannea microcarpa	Rhizosphere	Bana	August 2015
Trichoderma spp	1	Balanites aegytiaca	Rhizosphere	Bana	August 2015
Trichoderma spp	2	Saba senegalensis	Rhizosphere	Bana	August 2015
Trichoderma spp	1	Nauclea latifolia	Rhizosphere	Bana	August 2015
Trichoderma spp	1	wild grass	Rhizosphere	Bana	August 2015
Trichoderma spp	1	Parkia biglobosa	Rhizosphere	Bana	August 2015
Trichoderma spp	1	Piliostigma thonningii	Rhizosphere	Bana	August 2015
Trichoderma spp	0	Cassia siamea	Rhizosphere	Bana	August 2015
Trichoderma spp	1	Phragmites australis	Rhizosphere	Bana	August 2015
Trichoderma spp	0	Khaya senegalensis	Rhizosphere	Bana	August 2015
Trichoderma spp	0	Azadirachta indica	Rhizosphere	Bana	August 2015
Trichoderma spp	1	Sclerocarya birrea	Rhizosphere	Bana	August 2015
Trichoderma spp	0	Thevetia neriifolia	Rhizosphere	Bana	August 2015
Trichoderma spp	1	Adansonia digitata	Rhizosphere	Bana	August 2015
Trichoderma spp	1	Bombax costatum	Rhizosphere	Bana	August 2015
Trichoderma spp	2	Zea mays	Rhizosphere	Bana	August 2015
Trichoderma spp	1	Sorghum bicolor	Rhizosphere	Bana	August 2015
Trichoderma spp	1	Sesamum indicum	Rhizosphere	Bana	August 2015
Trichoderma spp	1	Nicotiana tabacum	Rhizosphere	Bana	August 2015
Metarhizium spp	0	Tectona grandis	Rhizosphere	Bana	September 2015
Metarhizium spp	1	Vitellaria paradoxa	Rhizosphere	Bana	September 2015
Metarhizium spp	0	mangifera indica	Rhizosphere	Bana	September 2015
Metarhizium spp	1	Eucalyptus camaldulensis	Rhizosphere	Bana	September 2015
Metarhizium spp	1	Lannea microcarpa	Rhizosphere	Bana	September 2015
Metarhizium spp	2	Balanites aegytiaca	Rhizosphere	Bana	September 2015
Metarhizium spp	1	Saba senegalensis	Rhizosphere	Bana	September 2015
Metarhizium spp	1	Nauclea latifolia	Rhizosphere	Bana	September 2015
Metarhizium spp	2	wild grass	Rhizosphere	Bana	September 2015
Metarhizium spp	2	Parkia biglobosa	Rhizosphere	Bana	September 2015
Metarhizium spp	2	Piliostigma thonningii	Rhizosphere	Bana	September 2015
Metarhizium spp	1	Cassia siamea	Rhizosphere	Bana	September 2015
Metarhizium spp	1	Phragmites australis	Rhizosphere	Bana	September 2015
Metarhizium spp	1	Khaya senegalensis	Rhizosphere	Bana	September 2015
Metarhizium spp	1	Azadirachta indica	Rhizosphere	Bana	September 2015
Metarhizium spp	1	Sclerocarya birrea	Rhizosphere	Bana	September 2015
Metarhizium spp	1	Thevetia neriifolia	Rhizosphere	Bana	September 2015
Metarhizium spp	1	Adansonia digitata	Rhizosphere	Bana	September 2015
Metarhizium spp	1	Bombax costatum	Rhizosphere	Bana	September 2015
Metarhizium spp	1	Zea mays	Rhizosphere	Bana	September 2015
Metarhizium spp	2	Sorghum bicolor	Rhizosphere	Bana	September 2015
Metarhizium spp	1	Sesamum indicum	Rhizosphere	Bana	September 2015
Metarhizium spp	1	Nicotiana tabacum	Rhizosphere	Bana	September 2015
Fusarium spp	1	Tectona grandis	Rhizosphere	Bana	September 2015
Fusarium spp	2	Vitellaria paradoxa	Rhizosphere	Bana	September 2015
Fusarium spp	1	mangifera indica	Rhizosphere	Bana	September 2015
Fusarium spp	1	Eucalyptus camaldulensis	Rhizosphere	Bana	September 2015
Fusarium spp	1	Lannea microcarpa	Rhizosphere	Bana	September 2015
Fusarium spp	3	Balanites aegytiaca	Rhizosphere	Bana	September 2015
Fusarium spp	1	Saba senegalensis	Rhizosphere	Bana	September 2015
Fusarium spp	1	Nauclea latifolia	Rhizosphere	Bana	September 2015
Fusarium spp	1	wild grass	Rhizosphere	Bana	September 2015
Fusarium spp	1	Parkia biglobosa	Rhizosphere	Bana	September 2015
Fusarium spp	1	Piliostigma thonningii	Rhizosphere	Bana	September 2015
Fusarium spp	1	Cassia siamea	Rhizosphere	Bana	September 2015
Fusarium spp	1	Phragmites australis	Rhizosphere	Bana	September 2015
Fusarium spp	2	Khaya senegalensis	Rhizosphere	Bana	September 2015
Fusarium spp	1	Azadirachta indica	Rhizosphere	Bana	September 2015
Fusarium spp	1	Sclerocarya birrea	Rhizosphere	Bana	September 2015
Fusarium spp	1	Thevetia neriifolia	Rhizosphere	Bana	September 2015
Fusarium spp	1	Adansonia digitata	Rhizosphere	Bana	September 2015
Fusarium spp	2	Bombax costatum	Rhizosphere	Bana	September 2015
Fusarium spp	1	Zea mays	Rhizosphere	Bana	September 2015
Fusarium spp	0	Sorghum bicolor	Rhizosphere	Bana	September 2015
Fusarium spp	1	Sesamum indicum	Rhizosphere	Bana	September 2015
Fusarium spp	1	Nicotiana tabacum	Rhizosphere	Bana	September 2015
Aspergilus niger	1	Tectona grandis	Rhizosphere	Bana	September 2015
Aspergilus niger	1	Vitellaria paradoxa	Rhizosphere	Bana	September 2015
Aspergilus niger	1	mangifera indica	Rhizosphere	Bana	September 2015
Aspergilus niger	0	Eucalyptus camaldulensis	Rhizosphere	Bana	September 2015
Aspergilus niger	1	Lannea microcarpa	Rhizosphere	Bana	September 2015
Aspergilus niger	1	Balanites aegytiaca	Rhizosphere	Bana	September 2015
Aspergilus niger	1	Saba senegalensis	Rhizosphere	Bana	September 2015
Aspergilus niger	1	Nauclea latifolia	Rhizosphere	Bana	September 2015
Aspergilus niger	1	wild grass	Rhizosphere	Bana	September 2015
Aspergilus niger	1	Parkia biglobosa	Rhizosphere	Bana	September 2015
Aspergilus niger	1	Piliostigma thonningii	Rhizosphere	Bana	September 2015
Aspergilus niger	1	Cassia siamea	Rhizosphere	Bana	September 2015
Aspergilus niger	0	Phragmites australis	Rhizosphere	Bana	September 2015
Aspergilus niger	1	Khaya senegalensis	Rhizosphere	Bana	September 2015
Aspergilus niger	1	Azadirachta indica	Rhizosphere	Bana	September 2015
Aspergilus niger	0	Sclerocarya birrea	Rhizosphere	Bana	September 2015
Aspergilus niger	1	Thevetia neriifolia	Rhizosphere	Bana	September 2015
Aspergilus niger	1	Adansonia digitata	Rhizosphere	Bana	September 2015
Aspergilus niger	1	Bombax costatum	Rhizosphere	Bana	September 2015
Aspergilus niger	1	Zea mays	Rhizosphere	Bana	September 2015
Aspergilus niger	1	Sorghum bicolor	Rhizosphere	Bana	September 2015
Aspergilus niger	1	Sesamum indicum	Rhizosphere	Bana	September 2015
Aspergilus niger	1	Nicotiana tabacum	Rhizosphere	Bana	September 2015
Trichoderma spp	1	Tectona grandis	Rhizosphere	Bana	September 2015
Trichoderma spp	1	Vitellaria paradoxa	Rhizosphere	Bana	September 2015
Trichoderma spp	1	mangifera indica	Rhizosphere	Bana	September 2015
Trichoderma spp	1	Eucalyptus camaldulensis	Rhizosphere	Bana	September 2015
Trichoderma spp	1	Lannea microcarpa	Rhizosphere	Bana	September 2015
Trichoderma spp	1	Balanites aegytiaca	Rhizosphere	Bana	September 2015
Trichoderma spp	2	Saba senegalensis	Rhizosphere	Bana	September 2015
Trichoderma spp	1	Nauclea latifolia	Rhizosphere	Bana	September 2015
Trichoderma spp	1	wild grass	Rhizosphere	Bana	September 2015
Trichoderma spp	1	Parkia biglobosa	Rhizosphere	Bana	September 2015
Trichoderma spp	1	Piliostigma thonningii	Rhizosphere	Bana	September 2015
Trichoderma spp	0	Cassia siamea	Rhizosphere	Bana	September 2015
Trichoderma spp	1	Phragmites australis	Rhizosphere	Bana	September 2015
Trichoderma spp	1	Khaya senegalensis	Rhizosphere	Bana	September 2015
Trichoderma spp	1	Azadirachta indica	Rhizosphere	Bana	September 2015
Trichoderma spp	1	Sclerocarya birrea	Rhizosphere	Bana	September 2015
Trichoderma spp	0	Thevetia neriifolia	Rhizosphere	Bana	September 2015
Trichoderma spp	0	Adansonia digitata	Rhizosphere	Bana	September 2015
Trichoderma spp	1	Bombax costatum	Rhizosphere	Bana	September 2015
Trichoderma spp	1	Zea mays	Rhizosphere	Bana	September 2015
Trichoderma spp	1	Sorghum bicolor	Rhizosphere	Bana	September 2015
Trichoderma spp	1	Sesamum indicum	Rhizosphere	Bana	September 2015
Trichoderma spp	0	Nicotiana tabacum	Rhizosphere	Bana	September 2015
Metarhizium spp	2	Musa paradisiaca	Rhizosphere	soumousso	July 20015
Metarhizium spp	1	Portulaca grandiflora	Rhizosphere	soumousso	July 20015
Metarhizium spp	2	Hibiscus sabdariffa	Rhizosphere	soumousso	July 20015
Metarhizium spp	0	Corchorus olitorius	Rhizosphere	soumousso	July 20015
Metarhizium spp	1	Cymbopogon citratus	Rhizosphere	soumousso	July 20015
Metarhizium spp	0	Acacia ataxacantha	Rhizosphere	soumousso	July 20015
Metarhizium spp	0	Psidium guajava	Rhizosphere	soumousso	July 20015
Metarhizium spp	3	Phaseolus vulgaris	Rhizosphere	soumousso	July 20015
Metarhizium spp	1	Annona squamosa	Rhizosphere	soumousso	July 20015
Metarhizium spp	1	Calotropopis procera	Rhizosphere	soumousso	July 20015
Metarhizium spp	1	Lannea microcarpa	Rhizosphere	soumousso	July 20015
Metarhizium spp	1	Sesamum indicum	Rhizosphere	soumousso	July 20015
Metarhizium spp	0	Vigna subterranea	Rhizosphere	soumousso	July 20015
Metarhizium spp	1	Vitellaria paradoxa	Rhizosphere	soumousso	July 20015
Metarhizium spp	0	Solanum lycopersicum	Rhizosphere	soumousso	July 20015
Metarhizium spp	1	Thevetia neriifolia	Rhizosphere	soumousso	July 20015
Metarhizium spp	0	Bombax costatum	Rhizosphere	soumousso	July 20015
Metarhizium spp	1	Lagenaria siceraria	Rhizosphere	soumousso	July 20015
Metarhizium spp	1	Jatropha curcas	Rhizosphere	soumousso	July 20015
Metarhizium spp	1	Hibiscus rosa-sinensis	Rhizosphere	soumousso	July 20015
Metarhizium spp	1	Balanites aegyptiaca	Rhizosphere	soumousso	July 20015
Metarhizium spp	3	Zea mays	Rhizosphere	soumousso	July 20015
Metarhizium spp	1	Nicotiana tabacum	Rhizosphere	soumousso	July 20015
Metarhizium spp	0	Capsicum frutescens	Rhizosphere	soumousso	July 20015
Metarhizium spp	4	Sorghum bicolor	Rhizosphere	soumousso	July 20015
Metarhizium spp	1	Dioscorea alata	Rhizosphere	soumousso	July 20015
Metarhizium spp	0	Gossypium barbadense	Rhizosphere	soumousso	July 20015
Metarhizium spp	1	Vitex donania	Rhizosphere	soumousso	July 20015
Metarhizium spp	1	Arachis hypogaea	Rhizosphere	soumousso	July 20015
Metarhizium spp	2	Oryza sativa	Rhizosphere	soumousso	July 20015
Metarhizium spp	1	Solanum melongena	Rhizosphere	soumousso	July 20015
Metarhizium spp	1	Ipomoea batatas	Rhizosphere	soumousso	July 20015
Fusarium spp	0	Musa paradisiaca	Rhizosphere	soumousso	July 20015
Fusarium spp	0	Portulaca grandiflora	Rhizosphere	soumousso	July 20015
Fusarium spp	0	Hibiscus sabdariffa	Rhizosphere	soumousso	July 20015
Fusarium spp	0	Corchorus olitorius	Rhizosphere	soumousso	July 20015
Fusarium spp	0	Cymbopogon citratus	Rhizosphere	soumousso	July 20015
Fusarium spp	0	Acacia ataxacantha	Rhizosphere	soumousso	July 20015
Fusarium spp	0	Psidium guajava	Rhizosphere	soumousso	July 20015
Fusarium spp	0	Phaseolus vulgaris	Rhizosphere	soumousso	July 20015
Fusarium spp	0	Annona squamosa	Rhizosphere	soumousso	July 20015
Fusarium spp	0	Calotropopis procera	Rhizosphere	soumousso	July 20015
Fusarium spp	0	Lannea microcarpa	Rhizosphere	soumousso	July 20015
Fusarium spp	0	Sesamum indicum	Rhizosphere	soumousso	July 20015
Fusarium spp	0	Vigna subterranea	Rhizosphere	soumousso	July 20015
Fusarium spp	0	Vitellaria paradoxa	Rhizosphere	soumousso	July 20015
Fusarium spp	0	Solanum lycopersicum	Rhizosphere	soumousso	July 20015
Fusarium spp	0	Thevetia neriifolia	Rhizosphere	soumousso	July 20015
Fusarium spp	1	Bombax costatum	Rhizosphere	soumousso	July 20015
Fusarium spp	0	Lagenaria siceraria	Rhizosphere	soumousso	July 20015
Fusarium spp	0	Jatropha curcas	Rhizosphere	soumousso	July 20015
Fusarium spp	0	Hibiscus rosa-sinensis	Rhizosphere	soumousso	July 20015
Fusarium spp	0	Balanites aegyptiaca	Rhizosphere	soumousso	July 20015
Fusarium spp	2	Zea mays	Rhizosphere	soumousso	July 20015
Fusarium spp	0	Nicotiana tabacum	Rhizosphere	soumousso	July 20015
Fusarium spp	0	Capsicum frutescens	Rhizosphere	soumousso	July 20015
Fusarium spp	0	Sorghum bicolor	Rhizosphere	soumousso	July 20015
Fusarium spp	0	Dioscorea alata	Rhizosphere	soumousso	July 20015
Fusarium spp	0	Gossypium barbadense	Rhizosphere	soumousso	July 20015
Fusarium spp	1	Vitex donania	Rhizosphere	soumousso	July 20015
Fusarium spp	0	Arachis hypogaea	Rhizosphere	soumousso	July 20015
Fusarium spp	0	Oryza sativa	Rhizosphere	soumousso	July 20015
Fusarium spp	1	Solanum melongena	Rhizosphere	soumousso	July 20015
Fusarium spp	0	Ipomoea batatas	Rhizosphere	soumousso	July 20015
Aspergilus niger	0	Musa paradisiaca	Rhizosphere	soumousso	July 20015
Aspergilus niger	0	Portulaca grandiflora	Rhizosphere	soumousso	July 20015
Aspergilus niger	0	Hibiscus sabdariffa	Rhizosphere	soumousso	July 20015
Aspergilus niger	0	Corchorus olitorius	Rhizosphere	soumousso	July 20015
Aspergilus niger	1	Cymbopogon citratus	Rhizosphere	soumousso	July 20015
Aspergilus niger	1	Acacia ataxacantha	Rhizosphere	soumousso	July 20015
Aspergilus niger	0	Psidium guajava	Rhizosphere	soumousso	July 20015
Aspergilus niger	0	Phaseolus vulgaris	Rhizosphere	soumousso	July 20015
Aspergilus niger	0	Annona squamosa	Rhizosphere	soumousso	July 20015
Aspergilus niger	0	Calotropopis procera	Rhizosphere	soumousso	July 20015
Aspergilus niger	0	Lannea microcarpa	Rhizosphere	soumousso	July 20015
Aspergilus niger	0	Sesamum indicum	Rhizosphere	soumousso	July 20015
Aspergilus niger	0	Vigna subterranea	Rhizosphere	soumousso	July 20015
Aspergilus niger	0	Vitellaria paradoxa	Rhizosphere	soumousso	July 20015
Aspergilus niger	0	Solanum lycopersicum	Rhizosphere	soumousso	July 20015
Aspergilus niger	0	Thevetia neriifolia	Rhizosphere	soumousso	July 20015
Aspergilus niger	0	Bombax costatum	Rhizosphere	soumousso	July 20015
Aspergilus niger	0	Lagenaria siceraria	Rhizosphere	soumousso	July 20015
Aspergilus niger	2	Jatropha curcas	Rhizosphere	soumousso	July 20015
Aspergilus niger	0	Hibiscus rosa-sinensis	Rhizosphere	soumousso	July 20015
Aspergilus niger	0	Balanites aegyptiaca	Rhizosphere	soumousso	July 20015
Aspergilus niger	0	Zea mays	Rhizosphere	soumousso	July 20015
Aspergilus niger	0	Nicotiana tabacum	Rhizosphere	soumousso	July 20015
Aspergilus niger	0	Capsicum frutescens	Rhizosphere	soumousso	July 20015
Aspergilus niger	0	Sorghum bicolor	Rhizosphere	soumousso	July 20015
Aspergilus niger	0	Dioscorea alata	Rhizosphere	soumousso	July 20015
Aspergilus niger	0	Gossypium barbadense	Rhizosphere	soumousso	July 20015
Aspergilus niger	1	Vitex donania	Rhizosphere	soumousso	July 20015
Aspergilus niger	0	Arachis hypogaea	Rhizosphere	soumousso	July 20015
Aspergilus niger	0	Oryza sativa	Rhizosphere	soumousso	July 20015
Aspergilus niger	0	Solanum melongena	Rhizosphere	soumousso	July 20015
Aspergilus niger	0	Ipomoea batatas	Rhizosphere	soumousso	July 20015
Trichoderma spp	0	Musa paradisiaca	Rhizosphere	soumousso	July 20015
Trichoderma spp	1	Portulaca grandiflora	Rhizosphere	soumousso	July 20015
Trichoderma spp	2	Hibiscus sabdariffa	Rhizosphere	soumousso	July 20015
Trichoderma spp	0	Corchorus olitorius	Rhizosphere	soumousso	July 20015
Trichoderma spp	0	Cymbopogon citratus	Rhizosphere	soumousso	July 20015
Trichoderma spp	0	Acacia ataxacantha	Rhizosphere	soumousso	July 20015
Trichoderma spp	1	Psidium guajava	Rhizosphere	soumousso	July 20015
Trichoderma spp	0	Phaseolus vulgaris	Rhizosphere	soumousso	July 20015
Trichoderma spp	0	Annona squamosa	Rhizosphere	soumousso	July 20015
Trichoderma spp	0	Calotropopis procera	Rhizosphere	soumousso	July 20015
Trichoderma spp	0	Lannea microcarpa	Rhizosphere	soumousso	July 20015
Trichoderma spp	1	Sesamum indicum	Rhizosphere	soumousso	July 20015
Trichoderma spp	0	Vigna subterranea	Rhizosphere	soumousso	July 20015
Trichoderma spp	0	Vitellaria paradoxa	Rhizosphere	soumousso	July 20015
Trichoderma spp	0	Solanum lycopersicum	Rhizosphere	soumousso	July 20015
Trichoderma spp	0	Thevetia neriifolia	Rhizosphere	soumousso	July 20015
Trichoderma spp	0	Bombax costatum	Rhizosphere	soumousso	July 20015
Trichoderma spp	0	Lagenaria siceraria	Rhizosphere	soumousso	July 20015
Trichoderma spp	0	Jatropha curcas	Rhizosphere	soumousso	July 20015
Trichoderma spp	1	Hibiscus rosa-sinensis	Rhizosphere	soumousso	July 20015
Trichoderma spp	0	Balanites aegyptiaca	Rhizosphere	soumousso	July 20015
Trichoderma spp	0	Zea mays	Rhizosphere	soumousso	July 20015
Trichoderma spp	0	Nicotiana tabacum	Rhizosphere	soumousso	July 20015
Trichoderma spp	0	Capsicum frutescens	Rhizosphere	soumousso	July 20015
Trichoderma spp	1	Sorghum bicolor	Rhizosphere	soumousso	July 20015
Trichoderma spp	0	Dioscorea alata	Rhizosphere	soumousso	July 20015
Trichoderma spp	0	Gossypium barbadense	Rhizosphere	soumousso	July 20015
Trichoderma spp	0	Vitex donania	Rhizosphere	soumousso	July 20015
Trichoderma spp	0	Arachis hypogaea	Rhizosphere	soumousso	July 20015
Trichoderma spp	0	Oryza sativa	Rhizosphere	soumousso	July 20015
Trichoderma spp	0	Solanum melongena	Rhizosphere	soumousso	July 20015
Trichoderma spp	0	Ipomoea batatas	Rhizosphere	soumousso	July 20015
Metarhizium spp	1	Musa paradisiaca	Rhizosphere	soumousso	August 2015
Metarhizium spp	0	Portulaca grandiflora	Rhizosphere	soumousso	August 2015
Metarhizium spp	1	Hibiscus sabdariffa	Rhizosphere	soumousso	August 2015
Metarhizium spp	0	Corchorus olitorius	Rhizosphere	soumousso	August 2015
Metarhizium spp	0	Cymbopogon citratus	Rhizosphere	soumousso	August 2015
Metarhizium spp	1	Acacia ataxacantha	Rhizosphere	soumousso	August 2015
Metarhizium spp	1	Psidium guajava	Rhizosphere	soumousso	August 2015
Metarhizium spp	1	Phaseolus vulgaris	Rhizosphere	soumousso	August 2015
Metarhizium spp	0	Annona squamosa	Rhizosphere	soumousso	August 2015
Metarhizium spp	1	Calotropopis procera	Rhizosphere	soumousso	August 2015
Metarhizium spp	4	Lannea microcarpa	Rhizosphere	soumousso	August 2015
Metarhizium spp	3	Sesamum indicum	Rhizosphere	soumousso	August 2015
Metarhizium spp	5	Vigna subterranea	Rhizosphere	soumousso	August 2015
Metarhizium spp	1	Vitellaria paradoxa	Rhizosphere	soumousso	August 2015
Metarhizium spp	2	Solanum lycopersicum	Rhizosphere	soumousso	August 2015
Metarhizium spp	1	Thevetia neriifolia	Rhizosphere	soumousso	August 2015
Metarhizium spp	0	Bombax costatum	Rhizosphere	soumousso	August 2015
Metarhizium spp	3	Lagenaria siceraria	Rhizosphere	soumousso	August 2015
Metarhizium spp	1	Jatropha curcas	Rhizosphere	soumousso	August 2015
Metarhizium spp	1	Hibiscus rosa-sinensis	Rhizosphere	soumousso	August 2015
Metarhizium spp	1	Balanites aegyptiaca	Rhizosphere	soumousso	August 2015
Metarhizium spp	2	Zea mays	Rhizosphere	soumousso	August 2015
Metarhizium spp	3	Nicotiana tabacum	Rhizosphere	soumousso	August 2015
Metarhizium spp	1	Capsicum frutescens	Rhizosphere	soumousso	August 2015
Metarhizium spp	2	Sorghum bicolor	Rhizosphere	soumousso	August 2015
Metarhizium spp	0	Dioscorea alata	Rhizosphere	soumousso	August 2015
Metarhizium spp	1	Gossypium barbadense	Rhizosphere	soumousso	August 2015
Metarhizium spp	3	Vitex donania	Rhizosphere	soumousso	August 2015
Metarhizium spp	1	Arachis hypogaea	Rhizosphere	soumousso	August 2015
Metarhizium spp	1	Oryza sativa	Rhizosphere	soumousso	August 2015
Metarhizium spp	2	Solanum melongena	Rhizosphere	soumousso	August 2015
Metarhizium spp	0	Ipomoea batatas	Rhizosphere	soumousso	August 2015
Fusarium spp	0	Musa paradisiaca	Rhizosphere	soumousso	August 2015
Fusarium spp	0	Portulaca grandiflora	Rhizosphere	soumousso	August 2015
Fusarium spp	0	Hibiscus sabdariffa	Rhizosphere	soumousso	August 2015
Fusarium spp	0	Corchorus olitorius	Rhizosphere	soumousso	August 2015
Fusarium spp	0	Cymbopogon citratus	Rhizosphere	soumousso	August 2015
Fusarium spp	1	Acacia ataxacantha	Rhizosphere	soumousso	August 2015
Fusarium spp	0	Psidium guajava	Rhizosphere	soumousso	August 2015
Fusarium spp	0	Phaseolus vulgaris	Rhizosphere	soumousso	August 2015
Fusarium spp	0	Annona squamosa	Rhizosphere	soumousso	August 2015
Fusarium spp	0	Calotropopis procera	Rhizosphere	soumousso	August 2015
Fusarium spp	0	Lannea microcarpa	Rhizosphere	soumousso	August 2015
Fusarium spp	0	Sesamum indicum	Rhizosphere	soumousso	August 2015
Fusarium spp	0	Vigna subterranea	Rhizosphere	soumousso	August 2015
Fusarium spp	0	Vitellaria paradoxa	Rhizosphere	soumousso	August 2015
Fusarium spp	1	Solanum lycopersicum	Rhizosphere	soumousso	August 2015
Fusarium spp	0	Thevetia neriifolia	Rhizosphere	soumousso	August 2015
Fusarium spp	0	Bombax costatum	Rhizosphere	soumousso	August 2015
Fusarium spp	0	Lagenaria siceraria	Rhizosphere	soumousso	August 2015
Fusarium spp	0	Jatropha curcas	Rhizosphere	soumousso	August 2015
Fusarium spp	0	Hibiscus rosa-sinensis	Rhizosphere	soumousso	August 2015
Fusarium spp	0	Balanites aegyptiaca	Rhizosphere	soumousso	August 2015
Fusarium spp	0	Zea mays	Rhizosphere	soumousso	August 2015
Fusarium spp	0	Nicotiana tabacum	Rhizosphere	soumousso	August 2015
Fusarium spp	0	Capsicum frutescens	Rhizosphere	soumousso	August 2015
Fusarium spp	0	Sorghum bicolor	Rhizosphere	soumousso	August 2015
Fusarium spp	0	Dioscorea alata	Rhizosphere	soumousso	August 2015
Fusarium spp	1	Gossypium barbadense	Rhizosphere	soumousso	August 2015
Fusarium spp	0	Vitex donania	Rhizosphere	soumousso	August 2015
Fusarium spp	0	Arachis hypogaea	Rhizosphere	soumousso	August 2015
Fusarium spp	0	Oryza sativa	Rhizosphere	soumousso	August 2015
Fusarium spp	1	Solanum melongena	Rhizosphere	soumousso	August 2015
Fusarium spp	0	Ipomoea batatas	Rhizosphere	soumousso	August 2015
Aspergilus niger	1	Musa paradisiaca	Rhizosphere	soumousso	August 2015
Aspergilus niger	0	Portulaca grandiflora	Rhizosphere	soumousso	August 2015
Aspergilus niger	0	Hibiscus sabdariffa	Rhizosphere	soumousso	August 2015
Aspergilus niger	0	Corchorus olitorius	Rhizosphere	soumousso	August 2015
Aspergilus niger	0	Cymbopogon citratus	Rhizosphere	soumousso	August 2015
Aspergilus niger	0	Acacia ataxacantha	Rhizosphere	soumousso	August 2015
Aspergilus niger	0	Psidium guajava	Rhizosphere	soumousso	August 2015
Aspergilus niger	0	Phaseolus vulgaris	Rhizosphere	soumousso	August 2015
Aspergilus niger	0	Annona squamosa	Rhizosphere	soumousso	August 2015
Aspergilus niger	0	Calotropopis procera	Rhizosphere	soumousso	August 2015
Aspergilus niger	0	Lannea microcarpa	Rhizosphere	soumousso	August 2015
Aspergilus niger	0	Sesamum indicum	Rhizosphere	soumousso	August 2015
Aspergilus niger	0	Vigna subterranea	Rhizosphere	soumousso	August 2015
Aspergilus niger	0	Vitellaria paradoxa	Rhizosphere	soumousso	August 2015
Aspergilus niger	0	Solanum lycopersicum	Rhizosphere	soumousso	August 2015
Aspergilus niger	0	Thevetia neriifolia	Rhizosphere	soumousso	August 2015
Aspergilus niger	1	Bombax costatum	Rhizosphere	soumousso	August 2015
Aspergilus niger	0	Lagenaria siceraria	Rhizosphere	soumousso	August 2015
Aspergilus niger	0	Jatropha curcas	Rhizosphere	soumousso	August 2015
Aspergilus niger	0	Hibiscus rosa-sinensis	Rhizosphere	soumousso	August 2015
Aspergilus niger	0	Balanites aegyptiaca	Rhizosphere	soumousso	August 2015
Aspergilus niger	0	Zea mays	Rhizosphere	soumousso	August 2015
Aspergilus niger	0	Nicotiana tabacum	Rhizosphere	soumousso	August 2015
Aspergilus niger	0	Capsicum frutescens	Rhizosphere	soumousso	August 2015
Aspergilus niger	1	Sorghum bicolor	Rhizosphere	soumousso	August 2015
Aspergilus niger	0	Dioscorea alata	Rhizosphere	soumousso	August 2015
Aspergilus niger	0	Gossypium barbadense	Rhizosphere	soumousso	August 2015
Aspergilus niger	0	Vitex donania	Rhizosphere	soumousso	August 2015
Aspergilus niger	0	Arachis hypogaea	Rhizosphere	soumousso	August 2015
Aspergilus niger	0	Oryza sativa	Rhizosphere	soumousso	August 2015
Aspergilus niger	0	Solanum melongena	Rhizosphere	soumousso	August 2015
Aspergilus niger	0	Ipomoea batatas	Rhizosphere	soumousso	August 2015
Trichoderma spp	1	Musa paradisiaca	Rhizosphere	soumousso	August 2015
Trichoderma spp	0	Portulaca grandiflora	Rhizosphere	soumousso	August 2015
Trichoderma spp	0	Hibiscus sabdariffa	Rhizosphere	soumousso	August 2015
Trichoderma spp	0	Corchorus olitorius	Rhizosphere	soumousso	August 2015
Trichoderma spp	0	Cymbopogon citratus	Rhizosphere	soumousso	August 2015
Trichoderma spp	0	Acacia ataxacantha	Rhizosphere	soumousso	August 2015
Trichoderma spp	0	Psidium guajava	Rhizosphere	soumousso	August 2015
Trichoderma spp	0	Phaseolus vulgaris	Rhizosphere	soumousso	August 2015
Trichoderma spp	0	Annona squamosa	Rhizosphere	soumousso	August 2015
Trichoderma spp	0	Calotropopis procera	Rhizosphere	soumousso	August 2015
Trichoderma spp	0	Lannea microcarpa	Rhizosphere	soumousso	August 2015
Trichoderma spp	0	Sesamum indicum	Rhizosphere	soumousso	August 2015
Trichoderma spp	0	Vigna subterranea	Rhizosphere	soumousso	August 2015
Trichoderma spp	0	Vitellaria paradoxa	Rhizosphere	soumousso	August 2015
Trichoderma spp	0	Solanum lycopersicum	Rhizosphere	soumousso	August 2015
Trichoderma spp	0	Thevetia neriifolia	Rhizosphere	soumousso	August 2015
Trichoderma spp	0	Bombax costatum	Rhizosphere	soumousso	August 2015
Trichoderma spp	0	Lagenaria siceraria	Rhizosphere	soumousso	August 2015
Trichoderma spp	0	Jatropha curcas	Rhizosphere	soumousso	August 2015
Trichoderma spp	0	Hibiscus rosa-sinensis	Rhizosphere	soumousso	August 2015
Trichoderma spp	0	Balanites aegyptiaca	Rhizosphere	soumousso	August 2015
Trichoderma spp	0	Zea mays	Rhizosphere	soumousso	August 2015
Trichoderma spp	0	Nicotiana tabacum	Rhizosphere	soumousso	August 2015
Trichoderma spp	0	Capsicum frutescens	Rhizosphere	soumousso	August 2015
Trichoderma spp	0	Sorghum bicolor	Rhizosphere	soumousso	August 2015
Trichoderma spp	0	Dioscorea alata	Rhizosphere	soumousso	August 2015
Trichoderma spp	0	Gossypium barbadense	Rhizosphere	soumousso	August 2015
Trichoderma spp	0	Vitex donania	Rhizosphere	soumousso	August 2015
Trichoderma spp	0	Arachis hypogaea	Rhizosphere	soumousso	August 2015
Trichoderma spp	0	Oryza sativa	Rhizosphere	soumousso	August 2015
Trichoderma spp	0	Solanum melongena	Rhizosphere	soumousso	August 2015
Trichoderma spp	0	Ipomoea batatas	Rhizosphere	soumousso	August 2015
Metarhizium spp	0	Musa paradisiaca	Rhizosphere	soumousso	September 2015
Metarhizium spp	0	Portulaca grandiflora	Rhizosphere	soumousso	September 2015
Metarhizium spp	2	Hibiscus sabdariffa	Rhizosphere	soumousso	September 2015
Metarhizium spp	1	Corchorus olitorius	Rhizosphere	soumousso	September 2015
Metarhizium spp	0	Cymbopogon citratus	Rhizosphere	soumousso	September 2015
Metarhizium spp	0	Acacia ataxacantha	Rhizosphere	soumousso	September 2015
Metarhizium spp	0	Psidium guajava	Rhizosphere	soumousso	September 2015
Metarhizium spp	1	Phaseolus vulgaris	Rhizosphere	soumousso	September 2015
Metarhizium spp	1	Annona squamosa	Rhizosphere	soumousso	September 2015
Metarhizium spp	1	Calotropopis procera	Rhizosphere	soumousso	September 2015
Metarhizium spp	2	Lannea microcarpa	Rhizosphere	soumousso	September 2015
Metarhizium spp	2	Sesamum indicum	Rhizosphere	soumousso	September 2015
Metarhizium spp	1	Vigna subterranea	Rhizosphere	soumousso	September 2015
Metarhizium spp	1	Vitellaria paradoxa	Rhizosphere	soumousso	September 2015
Metarhizium spp	3	Solanum lycopersicum	Rhizosphere	soumousso	September 2015
Metarhizium spp	0	Thevetia neriifolia	Rhizosphere	soumousso	September 2015
Metarhizium spp	0	Bombax costatum	Rhizosphere	soumousso	September 2015
Metarhizium spp	1	Lagenaria siceraria	Rhizosphere	soumousso	September 2015
Metarhizium spp	1	Jatropha curcas	Rhizosphere	soumousso	September 2015
Metarhizium spp	1	Hibiscus rosa-sinensis	Rhizosphere	soumousso	September 2015
Metarhizium spp	1	Balanites aegyptiaca	Rhizosphere	soumousso	September 2015
Metarhizium spp	2	Zea mays	Rhizosphere	soumousso	September 2015
Metarhizium spp	2	Nicotiana tabacum	Rhizosphere	soumousso	September 2015
Metarhizium spp	1	Capsicum frutescens	Rhizosphere	soumousso	September 2015
Metarhizium spp	1	Sorghum bicolor	Rhizosphere	soumousso	September 2015
Metarhizium spp	1	Dioscorea alata	Rhizosphere	soumousso	September 2015
Metarhizium spp	1	Gossypium barbadense	Rhizosphere	soumousso	September 2015
Metarhizium spp	3	Vitex donania	Rhizosphere	soumousso	September 2015
Metarhizium spp	1	Arachis hypogaea	Rhizosphere	soumousso	September 2015
Metarhizium spp	1	Oryza sativa	Rhizosphere	soumousso	September 2015
Metarhizium spp	2	Solanum melongena	Rhizosphere	soumousso	September 2015
Metarhizium spp	1	Ipomoea batatas	Rhizosphere	soumousso	September 2015
Fusarium spp	0	Musa paradisiaca	Rhizosphere	soumousso	September 2015
Fusarium spp	0	Portulaca grandiflora	Rhizosphere	soumousso	September 2015
Fusarium spp	1	Hibiscus sabdariffa	Rhizosphere	soumousso	September 2015
Fusarium spp	0	Corchorus olitorius	Rhizosphere	soumousso	September 2015
Fusarium spp	0	Cymbopogon citratus	Rhizosphere	soumousso	September 2015
Fusarium spp	0	Acacia ataxacantha	Rhizosphere	soumousso	September 2015
Fusarium spp	0	Psidium guajava	Rhizosphere	soumousso	September 2015
Fusarium spp	0	Phaseolus vulgaris	Rhizosphere	soumousso	September 2015
Fusarium spp	0	Annona squamosa	Rhizosphere	soumousso	September 2015
Fusarium spp	1	Calotropopis procera	Rhizosphere	soumousso	September 2015
Fusarium spp	0	Lannea microcarpa	Rhizosphere	soumousso	September 2015
Fusarium spp	0	Sesamum indicum	Rhizosphere	soumousso	September 2015
Fusarium spp	0	Vigna subterranea	Rhizosphere	soumousso	September 2015
Fusarium spp	1	Vitellaria paradoxa	Rhizosphere	soumousso	September 2015
Fusarium spp	1	Solanum lycopersicum	Rhizosphere	soumousso	September 2015
Fusarium spp	0	Thevetia neriifolia	Rhizosphere	soumousso	September 2015
Fusarium spp	0	Bombax costatum	Rhizosphere	soumousso	September 2015
Fusarium spp	0	Lagenaria siceraria	Rhizosphere	soumousso	September 2015
Fusarium spp	0	Jatropha curcas	Rhizosphere	soumousso	September 2015
Fusarium spp	0	Hibiscus rosa-sinensis	Rhizosphere	soumousso	September 2015
Fusarium spp	0	Balanites aegyptiaca	Rhizosphere	soumousso	September 2015
Fusarium spp	0	Zea mays	Rhizosphere	soumousso	September 2015
Fusarium spp	0	Nicotiana tabacum	Rhizosphere	soumousso	September 2015
Fusarium spp	0	Capsicum frutescens	Rhizosphere	soumousso	September 2015
Fusarium spp	0	Sorghum bicolor	Rhizosphere	soumousso	September 2015
Fusarium spp	0	Dioscorea alata	Rhizosphere	soumousso	September 2015
Fusarium spp	0	Gossypium barbadense	Rhizosphere	soumousso	September 2015
Fusarium spp	0	Vitex donania	Rhizosphere	soumousso	September 2015
Fusarium spp	0	Arachis hypogaea	Rhizosphere	soumousso	September 2015
Fusarium spp	1	Oryza sativa	Rhizosphere	soumousso	September 2015
Fusarium spp	1	Solanum melongena	Rhizosphere	soumousso	September 2015
Fusarium spp	0	Ipomoea batatas	Rhizosphere	soumousso	September 2015
Aspergilus niger	1	Musa paradisiaca	Rhizosphere	soumousso	September 2015
Aspergilus niger	0	Portulaca grandiflora	Rhizosphere	soumousso	September 2015
Aspergilus niger	0	Hibiscus sabdariffa	Rhizosphere	soumousso	September 2015
Aspergilus niger	0	Corchorus olitorius	Rhizosphere	soumousso	September 2015
Aspergilus niger	1	Cymbopogon citratus	Rhizosphere	soumousso	September 2015
Aspergilus niger	0	Acacia ataxacantha	Rhizosphere	soumousso	September 2015
Aspergilus niger	0	Psidium guajava	Rhizosphere	soumousso	September 2015
Aspergilus niger	0	Phaseolus vulgaris	Rhizosphere	soumousso	September 2015
Aspergilus niger	0	Annona squamosa	Rhizosphere	soumousso	September 2015
Aspergilus niger	0	Calotropopis procera	Rhizosphere	soumousso	September 2015
Aspergilus niger	0	Lannea microcarpa	Rhizosphere	soumousso	September 2015
Aspergilus niger	0	Sesamum indicum	Rhizosphere	soumousso	September 2015
Aspergilus niger	0	Vigna subterranea	Rhizosphere	soumousso	September 2015
Aspergilus niger	0	Vitellaria paradoxa	Rhizosphere	soumousso	September 2015
Aspergilus niger	0	Solanum lycopersicum	Rhizosphere	soumousso	September 2015
Aspergilus niger	0	Thevetia neriifolia	Rhizosphere	soumousso	September 2015
Aspergilus niger	0	Bombax costatum	Rhizosphere	soumousso	September 2015
Aspergilus niger	0	Lagenaria siceraria	Rhizosphere	soumousso	September 2015
Aspergilus niger	0	Jatropha curcas	Rhizosphere	soumousso	September 2015
Aspergilus niger	0	Hibiscus rosa-sinensis	Rhizosphere	soumousso	September 2015
Aspergilus niger	0	Balanites aegyptiaca	Rhizosphere	soumousso	September 2015
Aspergilus niger	0	Zea mays	Rhizosphere	soumousso	September 2015
Aspergilus niger	0	Nicotiana tabacum	Rhizosphere	soumousso	September 2015
Aspergilus niger	0	Capsicum frutescens	Rhizosphere	soumousso	September 2015
Aspergilus niger	1	Sorghum bicolor	Rhizosphere	soumousso	September 2015
Aspergilus niger	0	Dioscorea alata	Rhizosphere	soumousso	September 2015
Aspergilus niger	0	Gossypium barbadense	Rhizosphere	soumousso	September 2015
Aspergilus niger	0	Vitex donania	Rhizosphere	soumousso	September 2015
Aspergilus niger	0	Arachis hypogaea	Rhizosphere	soumousso	September 2015
Aspergilus niger	0	Oryza sativa	Rhizosphere	soumousso	September 2015
Aspergilus niger	0	Solanum melongena	Rhizosphere	soumousso	September 2015
Aspergilus niger	0	Ipomoea batatas	Rhizosphere	soumousso	September 2015
Trichoderma spp	2	Musa paradisiaca	Rhizosphere	soumousso	September 2015
Trichoderma spp	0	Portulaca grandiflora	Rhizosphere	soumousso	September 2015
Trichoderma spp	0	Hibiscus sabdariffa	Rhizosphere	soumousso	September 2015
Trichoderma spp	0	Corchorus olitorius	Rhizosphere	soumousso	September 2015
Trichoderma spp	0	Cymbopogon citratus	Rhizosphere	soumousso	September 2015
Trichoderma spp	0	Acacia ataxacantha	Rhizosphere	soumousso	September 2015
Trichoderma spp	0	Psidium guajava	Rhizosphere	soumousso	September 2015
Trichoderma spp	0	Phaseolus vulgaris	Rhizosphere	soumousso	September 2015
Trichoderma spp	0	Annona squamosa	Rhizosphere	soumousso	September 2015
Trichoderma spp	0	Calotropopis procera	Rhizosphere	soumousso	September 2015
Trichoderma spp	0	Lannea microcarpa	Rhizosphere	soumousso	September 2015
Trichoderma spp	0	Sesamum indicum	Rhizosphere	soumousso	September 2015
Trichoderma spp	0	Vigna subterranea	Rhizosphere	soumousso	September 2015
Trichoderma spp	0	Vitellaria paradoxa	Rhizosphere	soumousso	September 2015
Trichoderma spp	0	Solanum lycopersicum	Rhizosphere	soumousso	September 2015
Trichoderma spp	0	Thevetia neriifolia	Rhizosphere	soumousso	September 2015
Trichoderma spp	0	Bombax costatum	Rhizosphere	soumousso	September 2015
Trichoderma spp	0	Lagenaria siceraria	Rhizosphere	soumousso	September 2015
Trichoderma spp	0	Jatropha curcas	Rhizosphere	soumousso	September 2015
Trichoderma spp	0	Hibiscus rosa-sinensis	Rhizosphere	soumousso	September 2015
Trichoderma spp	0	Balanites aegyptiaca	Rhizosphere	soumousso	September 2015
Trichoderma spp	2	Zea mays	Rhizosphere	soumousso	September 2015
Trichoderma spp	0	Nicotiana tabacum	Rhizosphere	soumousso	September 2015
Trichoderma spp	0	Capsicum frutescens	Rhizosphere	soumousso	September 2015
Trichoderma spp	0	Sorghum bicolor	Rhizosphere	soumousso	September 2015
Trichoderma spp	0	Dioscorea alata	Rhizosphere	soumousso	September 2015
Trichoderma spp	0	Gossypium barbadense	Rhizosphere	soumousso	September 2015
Trichoderma spp	1	Vitex donania	Rhizosphere	soumousso	September 2015
Trichoderma spp	0	Arachis hypogaea	Rhizosphere	soumousso	September 2015
Trichoderma spp	0	Oryza sativa	Rhizosphere	soumousso	September 2015
Trichoderma spp	0	Solanum melongena	Rhizosphere	soumousso	September 2015
Trichoderma spp	0	Ipomoea batatas	Rhizosphere	soumousso	September 2015
Metarhizium spp	0	Anopheles gambiae sl	Mosquito/ inhabited house	Valley du Kou	July 2015
Metarhizium spp	0	Anopheles gambiae sl	Mosquito/abandonned house	Valley du Kou	July 2015
Metarhizium spp	1	Anopheles gambiae sl	Mosquitoes/outdoor	Valley du Kou	July 2015
Metarhizium spp	0	Culex sp	Mosquito/ inhabited house	Valley du Kou	July 2015
Metarhizium spp	0	Culex sp	Mosquito/abandonned house	Valley du Kou	July 2015
Metarhizium spp	0	Culex sp	Mosquitoes/outdoor	Valley du Kou	July 2015
Metarhizium spp	0	Anopheles pharoensis	Mosquito/ inhabited house	Valley du Kou	July 2015
Metarhizium spp	0	Anopheles pharoensis	Mosquito/abandonned house	Valley du Kou	July 2015
Metarhizium spp	0	Anopheles pharoensis	Mosquitoes/outdoor	Valley du Kou	July 2015
Aspergilus niger	2	Anopheles gambiae sl	Mosquito/ inhabited house	Valley du Kou	July 2015
Aspergilus niger	0	Anopheles gambiae sl	Mosquito/abandonned house	Valley du Kou	July 2015
Aspergilus niger	3	Anopheles gambiae sl	Mosquitoes/outdoor	Valley du Kou	July 2015
Aspergilus niger	1	Culex sp	Mosquito/ inhabited house	Valley du Kou	July 2015
Aspergilus niger	6	Culex sp	Mosquito/abandonned house	Valley du Kou	July 2015
Aspergilus niger	1	Culex sp	Mosquitoes/outdoor	Valley du Kou	July 2015
Aspergilus niger	0	Anopheles pharoensis	Mosquito/ inhabited house	Valley du Kou	July 2015
Aspergilus niger	1	Anopheles pharoensis	Mosquito/abandonned house	Valley du Kou	July 2015
Aspergilus niger	1	Anopheles pharoensis	Mosquitoes/outdoor	Valley du Kou	July 2015
Trichoderma spp	9	Anopheles gambiae sl	Mosquito/ inhabited house	Valley du Kou	July 2015
Trichoderma spp	8	Anopheles gambiae sl	Mosquito/abandonned house	Valley du Kou	July 2015
Trichoderma spp	7	Anopheles gambiae sl	Mosquitoes/outdoor	Valley du Kou	July 2015
Trichoderma spp	6	Culex sp	Mosquito/ inhabited house	Valley du Kou	July 2015
Trichoderma spp	4	Culex sp	Mosquito/abandonned house	Valley du Kou	July 2015
Trichoderma spp	7	Culex sp	Mosquitoes/outdoor	Valley du Kou	July 2015
Trichoderma spp	1	Anopheles pharoensis	Mosquito/ inhabited house	Valley du Kou	July 2015
Trichoderma spp	2	Anopheles pharoensis	Mosquito/abandonned house	Valley du Kou	July 2015
Trichoderma spp	2	Anopheles pharoensis	Mosquitoes/outdoor	Valley du Kou	July 2015
Metarhizium spp	0	Anopheles gambiae sl	Mosquito/ inhabited house	Valley du Kou	August 2015
Metarhizium spp	0	Anopheles gambiae sl	Mosquito/abandonned house	Valley du Kou	August 2015
Metarhizium spp	0	Anopheles gambiae sl	Mosquitoes/outdoor	Valley du Kou	August 2015
Aspergilus niger	7	Anopheles gambiae sl	Mosquito/ inhabited house	Valley du Kou	August 2015
Aspergilus niger	4	Anopheles gambiae sl	Mosquito/abandonned house	Valley du Kou	August 2015
Aspergilus niger	3	Anopheles gambiae sl	Mosquitoes/outdoor	Valley du Kou	August 2015
Trichoderma spp	24	Anopheles gambiae sl	Mosquito/ inhabited house	Valley du Kou	August 2015
Trichoderma spp	19	Anopheles gambiae sl	Mosquito/abandonned house	Valley du Kou	August 2015
Trichoderma spp	33	Anopheles gambiae sl	Mosquitoes/outdoor	Valley du Kou	August 2015
Metarhizium spp	0	Anopheles gambiae sl	Mosquito/ inhabited house	Valley du Kou	September 2015
Metarhizium spp	0	Anopheles gambiae sl	Mosquito/abandonned house	Valley du Kou	September 2015
Metarhizium spp	0	Anopheles gambiae sl	Mosquitoes/outdoor	Valley du Kou	September 2015
Aspergilus niger	2	Anopheles gambiae sl	Mosquito/ inhabited house	Valley du Kou	September 2015
Aspergilus niger	3	Anopheles gambiae sl	Mosquito/abandonned house	Valley du Kou	September 2015
Aspergilus niger	14	Anopheles gambiae sl	Mosquitoes/outdoor	Valley du Kou	September 2015
Trichoderma spp	16	Anopheles gambiae sl	Mosquito/ inhabited house	Valley du Kou	September 2015
Trichoderma spp	17	Anopheles gambiae sl	Mosquito/abandonned house	Valley du Kou	September 2015
Trichoderma spp	25	Anopheles gambiae sl	Mosquitoes/outdoor	Valley du Kou	September 2015
Metarhizium spp	0	Anopheles gambiae sl	Mosquito/ inhabited house	Bana	July 2015
Metarhizium spp	0	Anopheles gambiae sl	Mosquito/abandonned house	Bana	July 2015
Metarhizium spp	2	Anopheles gambiae sl	Mosquitoes/outdoor	Bana	July 2015
Metarhizium spp	1	Culex sp	Mosquito/ inhabited house	Bana	July 2015
Metarhizium spp	0	Culex sp	Mosquito/abandonned house	Bana	July 2015
Metarhizium spp	0	Culex sp	Mosquitoes/outdoor	Bana	July 2015
Aspergilus niger	3	Anopheles gambiae sl	Mosquito/ inhabited house	Bana	July 2015
Aspergilus niger	6	Anopheles gambiae sl	Mosquito/abandonned house	Bana	July 2015
Aspergilus niger	8	Anopheles gambiae sl	Mosquitoes/outdoor	Bana	July 2015
Aspergilus niger	0	Culex sp	Mosquito/ inhabited house	Bana	July 2015
Aspergilus niger	9	Culex sp	Mosquito/abandonned house	Bana	July 2015
Aspergilus niger	10	Culex sp	Mosquitoes/outdoor	Bana	July 2015
Trichoderma spp	23	Anopheles gambiae sl	Mosquito/ inhabited house	Bana	July 2015
Trichoderma spp	26	Anopheles gambiae sl	Mosquito/abandonned house	Bana	July 2015
Trichoderma spp	34	Anopheles gambiae sl	Mosquitoes/outdoor	Bana	July 2015
Trichoderma spp	19	Culex sp	Mosquito/ inhabited house	Bana	July 2015
Trichoderma spp	14	Culex sp	Mosquito/abandonned house	Bana	July 2015
Trichoderma spp	32	Culex sp	Mosquitoes/outdoor	Bana	July 2015
Metarhizium spp	0	Anopheles gambiae sl	Mosquito/ inhabited house	Bana	August 2015
Metarhizium spp	0	Anopheles gambiae sl	Mosquito/abandonned house	Bana	August 2015
Metarhizium spp	0	Anopheles gambiae sl	Mosquitoes/outdoor	Bana	August 2015
Metarhizium spp	1	Culex sp	Mosquito/ inhabited house	Bana	August 2015
Metarhizium spp	1	Culex sp	Mosquito/abandonned house	Bana	August 2015
Metarhizium spp	0	Culex sp	Mosquitoes/outdoor	Bana	August 2015
Aspergilus niger	1	Anopheles gambiae sl	Mosquito/ inhabited house	Bana	August 2015
Aspergilus niger	4	Anopheles gambiae sl	Mosquito/abandonned house	Bana	August 2015
Aspergilus niger	11	Anopheles gambiae sl	Mosquitoes/outdoor	Bana	August 2015
Aspergilus niger	3	Culex sp	Mosquito/ inhabited house	Bana	August 2015
Aspergilus niger	10	Culex sp	Mosquito/abandonned house	Bana	August 2015
Aspergilus niger	14	Culex sp	Mosquitoes/outdoor	Bana	August 2015
Trichoderma spp	18	Anopheles gambiae sl	Mosquito/ inhabited house	Bana	August 2015
Trichoderma spp	17	Anopheles gambiae sl	Mosquito/abandonned house	Bana	August 2015
Trichoderma spp	29	Anopheles gambiae sl	Mosquitoes/outdoor	Bana	August 2015
Trichoderma spp	3	Culex sp	Mosquito/ inhabited house	Bana	August 2015
Trichoderma spp	7	Culex sp	Mosquito/abandonned house	Bana	August 2015
Trichoderma spp	7	Culex sp	Mosquitoes/outdoor	Bana	August 2015
Metarhizium spp	0	Anopheles gambiae sl	Mosquito/ inhabited house	Bana	September 2015
Metarhizium spp	0	Anopheles gambiae sl	Mosquito/abandonned house	Bana	September 2015
Metarhizium spp	1	Anopheles gambiae sl	Mosquitoes/outdoor	Bana	September 2015
Metarhizium spp	0	Culex sp	Mosquito/ inhabited house	Bana	September 2015
Metarhizium spp	0	Culex sp	Mosquito/abandonned house	Bana	September 2015
Metarhizium spp	0	Culex sp	Mosquitoes/outdoor	Bana	September 2015
Aspergilus niger	1	Anopheles gambiae sl	Mosquito/ inhabited house	Bana	September 2015
Aspergilus niger	1	Anopheles gambiae sl	Mosquito/abandonned house	Bana	September 2015
Aspergilus niger	0	Anopheles gambiae sl	Mosquitoes/outdoor	Bana	September 2015
Aspergilus niger	5	Culex sp	Mosquito/ inhabited house	Bana	September 2015
Aspergilus niger	8	Culex sp	Mosquito/abandonned house	Bana	September 2015
Aspergilus niger	20	Culex sp	Mosquitoes/outdoor	Bana	September 2015
Trichoderma spp	13	Anopheles gambiae sl	Mosquito/ inhabited house	Bana	September 2015
Trichoderma spp	14	Anopheles gambiae sl	Mosquito/abandonned house	Bana	September 2015
Trichoderma spp	31	Anopheles gambiae sl	Mosquitoes/outdoor	Bana	September 2015
Trichoderma spp	0	Culex sp	Mosquito/ inhabited house	Bana	September 2015
Trichoderma spp	1	Culex sp	Mosquito/abandonned house	Bana	September 2015
Trichoderma spp	4	Culex sp	Mosquitoes/outdoor	Bana	September 2015
Metarhizium spp	0	Anopheles gambiae sl	Mosquito/ inhabited house	soumousso	July 2015
Metarhizium spp	0	Anopheles gambiae sl	Mosquito/abandonned house	soumousso	July 2015
Metarhizium spp	1	Anopheles gambiae sl	Mosquitoes/outdoor	soumousso	July 2015
Metarhizium spp	0	Culex sp	Mosquito/ inhabited house	soumousso	July 2015
Metarhizium spp	0	Culex sp	Mosquito/abandonned house	soumousso	July 2015
Metarhizium spp	0	Culex sp	Mosquitoes/outdoor	soumousso	July 2015
Metarhizium spp	0	Aedes aegypti	Mosquito/ inhabited house	soumousso	July 2015
Metarhizium spp	0	Aedes aegypti	Mosquito/abandonned house	soumousso	July 2015
Metarhizium spp	0	Aedes aegypti	Mosquitoes/outdoor	soumousso	July 2015
Aspergilus niger	1	Anopheles gambiae sl	Mosquito/ inhabited house	soumousso	July 2015
Aspergilus niger	0	Anopheles gambiae sl	Mosquito/abandonned house	soumousso	July 2015
Aspergilus niger	2	Anopheles gambiae sl	Mosquitoes/outdoor	soumousso	July 2015
Aspergilus niger	3	Culex sp	Mosquito/ inhabited house	soumousso	July 2015
Aspergilus niger	0	Culex sp	Mosquito/abandonned house	soumousso	July 2015
Aspergilus niger	0	Culex sp	Mosquitoes/outdoor	soumousso	July 2015
Aspergilus niger	0	Aedes aegypti	Mosquito/ inhabited house	soumousso	July 2015
Aspergilus niger	0	Aedes aegypti	Mosquito/abandonned house	soumousso	July 2015
Aspergilus niger	0	Aedes aegypti	Mosquitoes/outdoor	soumousso	July 2015
Trichoderma spp	8	Anopheles gambiae sl	Mosquito/ inhabited house	soumousso	July 2015
Trichoderma spp	12	Anopheles gambiae sl	Mosquito/abandonned house	soumousso	July 2015
Trichoderma spp	2	Anopheles gambiae sl	Mosquitoes/outdoor	soumousso	July 2015
Trichoderma spp	15	Culex sp	Mosquito/ inhabited house	soumousso	July 2015
Trichoderma spp	17	Culex sp	Mosquito/abandonned house	soumousso	July 2015
Trichoderma spp	9	Culex sp	Mosquitoes/outdoor	soumousso	July 2015
Trichoderma spp	0	Aedes aegypti	Mosquito/ inhabited house	soumousso	July 2015
Trichoderma spp	1	Aedes aegypti	Mosquito/abandonned house	soumousso	July 2015
Trichoderma spp	1	Aedes aegypti	Mosquitoes/outdoor	soumousso	July 2015
Beauveria bassiana	4	Anopheles gambiae sl	Mosquito/ inhabited house	soumousso	July 2015
Beauveria bassiana	2	Anopheles gambiae sl	Mosquito/abandonned house	soumousso	July 2015
Beauveria bassiana	1	Anopheles gambiae sl	Mosquitoes/outdoor	soumousso	July 2015
Beauveria bassiana	0	Culex sp	Mosquito/ inhabited house	soumousso	July 2015
Beauveria bassiana	0	Culex sp	Mosquito/abandonned house	soumousso	July 2015
Beauveria bassiana	0	Culex sp	Mosquitoes/outdoor	soumousso	July 2015
Beauveria bassiana	2	Aedes aegypti	Mosquito/ inhabited house	soumousso	July 2015
Beauveria bassiana	1	Aedes aegypti	Mosquito/abandonned house	soumousso	July 2015
Beauveria bassiana	2	Aedes aegypti	Mosquitoes/outdoor	soumousso	July 2015
Metarhizium spp	0	Anopheles gambiae sl	Mosquito/ inhabited house	soumousso	August 2015
Metarhizium spp	0	Anopheles gambiae sl	Mosquito/abandonned house	soumousso	August 2015
Metarhizium spp	0	Anopheles gambiae sl	Mosquitoes/outdoor	soumousso	August 2015
Metarhizium spp	0	Culex sp	Mosquito/ inhabited house	soumousso	August 2015
Metarhizium spp	0	Culex sp	Mosquito/abandonned house	soumousso	August 2015
Metarhizium spp	0	Culex sp	Mosquitoes/outdoor	soumousso	August 2015
Metarhizium spp	0	Aedes aegypti	Mosquito/ inhabited house	soumousso	August 2015
Metarhizium spp	0	Aedes aegypti	Mosquito/abandonned house	soumousso	August 2015
Metarhizium spp	0	Aedes aegypti	Mosquitoes/outdoor	soumousso	August 2015
Aspergilus niger	1	Anopheles gambiae sl	Mosquito/ inhabited house	soumousso	August 2015
Aspergilus niger	0	Anopheles gambiae sl	Mosquito/abandonned house	soumousso	August 2015
Aspergilus niger	0	Anopheles gambiae sl	Mosquitoes/outdoor	soumousso	August 2015
Aspergilus niger	1	Culex sp	Mosquito/ inhabited house	soumousso	August 2015
Aspergilus niger	0	Culex sp	Mosquito/abandonned house	soumousso	August 2015
Aspergilus niger	14	Culex sp	Mosquitoes/outdoor	soumousso	August 2015
Aspergilus niger	0	Aedes aegypti	Mosquito/ inhabited house	soumousso	August 2015
Aspergilus niger	0	Aedes aegypti	Mosquito/abandonned house	soumousso	August 2015
Aspergilus niger	0	Aedes aegypti	Mosquitoes/outdoor	soumousso	August 2015
Trichoderma spp	1	Anopheles gambiae sl	Mosquito/ inhabited house	soumousso	August 2015
Trichoderma spp	31	Anopheles gambiae sl	Mosquito/abandonned house	soumousso	August 2015
Trichoderma spp	4	Anopheles gambiae sl	Mosquitoes/outdoor	soumousso	August 2015
Trichoderma spp	0	Culex sp	Mosquito/ inhabited house	soumousso	August 2015
Trichoderma spp	2	Culex sp	Mosquito/abandonned house	soumousso	August 2015
Trichoderma spp	1	Culex sp	Mosquitoes/outdoor	soumousso	August 2015
Trichoderma spp	0	Aedes aegypti	Mosquito/ inhabited house	soumousso	August 2015
Trichoderma spp	0	Aedes aegypti	Mosquito/abandonned house	soumousso	August 2015
Trichoderma spp	0	Aedes aegypti	Mosquitoes/outdoor	soumousso	August 2015
Beauveria bassiana	0	Anopheles gambiae sl	Mosquito/ inhabited house	soumousso	August 2015
Beauveria bassiana	0	Anopheles gambiae sl	Mosquito/abandonned house	soumousso	August 2015
Beauveria bassiana	0	Anopheles gambiae sl	Mosquitoes/outdoor	soumousso	August 2015
Beauveria bassiana	0	Culex sp	Mosquito/ inhabited house	soumousso	August 2015
Beauveria bassiana	0	Culex sp	Mosquito/abandonned house	soumousso	August 2015
Beauveria bassiana	0	Culex sp	Mosquitoes/outdoor	soumousso	August 2015
Beauveria bassiana	0	Aedes aegypti	Mosquito/ inhabited house	soumousso	August 2015
Beauveria bassiana	0	Aedes aegypti	Mosquito/abandonned house	soumousso	August 2015
Beauveria bassiana	0	Aedes aegypti	Mosquitoes/outdoor	soumousso	August 2015
Metarhizium spp	0	Anopheles gambiae sl	Mosquito/ inhabited house	soumousso	September 2015
Metarhizium spp	0	Anopheles gambiae sl	Mosquito/abandonned house	soumousso	September 2015
Metarhizium spp	0	Anopheles gambiae sl	Mosquitoes/outdoor	soumousso	September 2015
Metarhizium spp	0	Culex sp	Mosquito/ inhabited house	soumousso	September 2015
Metarhizium spp	0	Culex sp	Mosquito/abandonned house	soumousso	September 2015
Metarhizium spp	0	Culex sp	Mosquitoes/outdoor	soumousso	September 2015
Metarhizium spp	0	Aedes aegypti	Mosquito/ inhabited house	soumousso	September 2015
Metarhizium spp	0	Aedes aegypti	Mosquito/abandonned house	soumousso	September 2015
Metarhizium spp	0	Aedes aegypti	Mosquitoes/outdoor	soumousso	September 2015
Aspergilus niger	0	Anopheles gambiae sl	Mosquito/ inhabited house	soumousso	September 2015
Aspergilus niger	0	Anopheles gambiae sl	Mosquito/abandonned house	soumousso	September 2015
Aspergilus niger	0	Anopheles gambiae sl	Mosquitoes/outdoor	soumousso	September 2015
Aspergilus niger	0	Culex sp	Mosquito/ inhabited house	soumousso	September 2015
Aspergilus niger	0	Culex sp	Mosquito/abandonned house	soumousso	September 2015
Aspergilus niger	6	Culex sp	Mosquitoes/outdoor	soumousso	September 2015
Aspergilus niger	0	Aedes aegypti	Mosquito/ inhabited house	soumousso	September 2015
Aspergilus niger	0	Aedes aegypti	Mosquito/abandonned house	soumousso	September 2015
Aspergilus niger	0	Aedes aegypti	Mosquitoes/outdoor	soumousso	September 2015
Trichoderma spp	1	Anopheles gambiae sl	Mosquito/ inhabited house	soumousso	September 2015
Trichoderma spp	4	Anopheles gambiae sl	Mosquito/abandonned house	soumousso	September 2015
Trichoderma spp	4	Anopheles gambiae sl	Mosquitoes/outdoor	soumousso	September 2015
Trichoderma spp	1	Culex sp	Mosquito/ inhabited house	soumousso	September 2015
Trichoderma spp	1	Culex sp	Mosquito/abandonned house	soumousso	September 2015
Trichoderma spp	1	Culex sp	Mosquitoes/outdoor	soumousso	September 2015
Trichoderma spp	0	Aedes aegypti	Mosquito/ inhabited house	soumousso	September 2015
Trichoderma spp	0	Aedes aegypti	Mosquito/abandonned house	soumousso	September 2015
Trichoderma spp	0	Aedes aegypti	Mosquitoes/outdoor	soumousso	September 2015
Beauveria bassiana	0	Anopheles gambiae sl	Mosquito/ inhabited house	soumousso	September 2015
Beauveria bassiana	3	Anopheles gambiae sl	Mosquito/abandonned house	soumousso	September 2015
Beauveria bassiana	0	Anopheles gambiae sl	Mosquitoes/outdoor	soumousso	September 2015
Beauveria bassiana	0	Culex sp	Mosquito/ inhabited house	soumousso	September 2015
Beauveria bassiana	0	Culex sp	Mosquito/abandonned house	soumousso	September 2015
Beauveria bassiana	0	Culex sp	Mosquitoes/outdoor	soumousso	September 2015
Beauveria bassiana	0	Aedes aegypti	Mosquito/ inhabited house	soumousso	September 2015
Beauveria bassiana	0	Aedes aegypti	Mosquito/abandonned house	soumousso	September 2015
Beauveria bassiana	0	Aedes aegypti	Mosquitoes/outdoor	soumousso	September 2015
